# Supplementary material for: Heteropterys rosmarinifolia, a new species of Malpighiaceae with verticillate leaves from savannas grasslands of central Brazil
Source: PhytoKeys. 2021 Mar 19;175:45–54. doi: 10.3897/phytokeys.175.62953 (PMC7997859; doi:10.3897/phytokeys.175.62953)
Supplement: XML Treatment for Heteropterys rosmarinifolia [file phytokeys.175.62953-treatment1.xml]

<!DOCTYPE tp:taxon-treatment
  PUBLIC "-//TaxonX//DTD Taxonomic Treatment Publishing DTD v0 20100105//EN" "tax-treatment-NSO.dtd">
<tp:taxon-treatment xmlns:tp="http://www.plazi.org/taxpub"><tp:treatment-meta><kwd-group><label>Taxon classification</label><kwd><named-content xmlns:xlink="http://www.w3.org/1999/xlink" content-type="kingdom">Plantae</named-content></kwd><kwd><named-content xmlns:xlink="http://www.w3.org/1999/xlink" content-type="order">Malpighiales</named-content></kwd><kwd><named-content xmlns:xlink="http://www.w3.org/1999/xlink" content-type="family">Malpighiaceae</named-content></kwd></kwd-group><mixed-citation publication-type="journal"><person-group><name><surname>Almeida</surname><given-names>Rafael F.</given-names></name><name><surname>Pellegrini</surname><given-names>Marco O. O.</given-names></name></person-group><article-title><italic><tp:taxon-name><tp:taxon-name-part taxon-name-part-type="genus" reg="Heteropterys">Heteropterys</tp:taxon-name-part> <tp:taxon-name-part taxon-name-part-type="species" reg="rosmarinifolia">rosmarinifolia</tp:taxon-name-part></tp:taxon-name></italic>, a new species of <tp:taxon-name><tp:taxon-name-part taxon-name-part-type="family">Malpighiaceae</tp:taxon-name-part></tp:taxon-name> with verticillate leaves from savannas grasslands of central Brazil</article-title><source>PhytoKeys</source><day>19</day><month>3</month><year>2021</year><volume>175</volume><fpage>45</fpage><lpage>54</lpage><pub-id pub-id-type="doi">10.3897/phytokeys.175.62953</pub-id></mixed-citation></tp:treatment-meta><tp:nomenclature><tp:taxon-name><object-id xmlns:xlink="http://www.w3.org/1999/xlink" content-type="arpha" xlink:type="simple">27D1D96A-3376-5AC8-9CB2-E1532A970E2A</object-id>
            <tp:taxon-name-part taxon-name-part-type="genus" reg="Heteropterys">Heteropterys</tp:taxon-name-part>
            <tp:taxon-name-part taxon-name-part-type="species" reg="rosmarinifolia">rosmarinifolia</tp:taxon-name-part>
            <object-id xmlns:xlink="http://www.w3.org/1999/xlink" content-type="ipni" xlink:type="simple">urn:lsid:ipni.org:names:77215898-1</object-id>
          </tp:taxon-name><tp:taxon-authority>R.F.Almeida &amp; M.Pell.</tp:taxon-authority><tp:taxon-status xmlns:xlink="http://www.w3.org/1999/xlink" xlink:type="simple">sp. nov.</tp:taxon-status><xref ref-type="fig" rid="F1">Figs 1</xref><xref ref-type="fig" rid="F2">, 2</xref><xref ref-type="fig" rid="F3">, 3</xref></tp:nomenclature><tp:treatment-sec sec-type="diagnosis" id="SECID0EOEAC"><title>Diagnosis.</title><p><italic><tp:taxon-name><tp:taxon-name-part taxon-name-part-type="genus" reg="Heteropterys">Heteropterys</tp:taxon-name-part> <tp:taxon-name-part taxon-name-part-type="species" reg="rosmarinifolia">rosmarinifolia</tp:taxon-name-part></tp:taxon-name></italic> differs from the remaining Brazilian species of the Parabanisteria group due to its stems unbranched (vs. branched), leaves associated with the inflorescence verticillate (vs. opposite to subopposite), blades linear to very narrowly oblong (vs. several shapes, but never linear or narrowly oblong), strongly conduplicate (vs. plane), ascending to upright (vs. patent).</p></tp:treatment-sec><tp:treatment-sec sec-type="material" id="SECID0E6EAC"><title>Type.</title><p><bold>Brazil. Goiás</bold>: Cavalcante, Reserva Natural Serra do Tombador, road GO-241, estrada de terra para o Engenho II, a direita da estrada, <named-content xmlns:xlink="http://www.w3.org/1999/xlink" content-type="dwc:verbatimCoordinates" xlink:type="simple"><named-content content-type="geo-json" specific-use="{&#34;type&#34;:&#34;Point&#34;,&#34;coordinates&#34;:[-47.800000,-13.700000]}" id="NCID0EKFAC" xlink:type="simple">13°42'00"S, 47°48'00"W</named-content></named-content>, fl., 25 Jul 2014, R. Sartin et al. 576 (holotype: UFRN barcode UFRN00024927!; isotype: RB barcode RB01408371!).</p></tp:treatment-sec><tp:treatment-sec sec-type="description" id="SECID0EPFAC"><title>Description.</title><p><italic>Subshrubs</italic> 25–55 cm tall, unbranched. <italic><tp:taxon-name><tp:taxon-name-part taxon-name-part-type="genus" reg="Xylopodium">Xylopodium</tp:taxon-name-part></tp:taxon-name></italic> not seen. <italic>Branches</italic> densely rusty-sericeous, hairs adpressed; internodes 0.9–3.6 cm long. <italic>Stipules</italic> 15–20 mm long, interpetiolar, fused, both sides densely rusty-sericeous. <italic>Leaves</italic> subopposite at base in vegetative branches, becoming opposite at mid-length, and verticillate towards the apex of the vegetative branches and in flowering branches; petioles 0.2–0.3 cm long, canaliculate, densely rusty-sericeous, eglandular; blades 1.3–8.3 × 0.1–0.3 cm, linear to very narrowly oblong, strongly conduplicate, ascending to upright, coriaceous, eglandular, base obtuse, margins entire, plane to slightly involute, apex obtuse to rounded, sparsely rusty-sericeous to glabrous, abaxially rusty-sericeous, becoming only sparsely rusty-sericeous along the midvein with age. <italic>Synflorescence</italic> consisting of a solitary main florescence, leaves associated with the inflorescence much reduced, sessile, 3.1–14 × 0.8–1.0 mm. <italic>Thyrsi</italic> 4–16-flowered, terminal, pedunculate, many-branched; main axis 1.0–2.8 cm long, smooth, densely rusty-sericeous; bracts 2.0–4.3 × 0.9–1.3 mm, elliptic, concave, patent, eglandular, adaxially glabrous, abaxially rusty-sericeous; cincinni verticillate, 3–4 per node, 1-flowered; peduncle 3.0–5.1 mm long, rusty-sericeous; bracteoles opposite, inserted at the apex of the peduncle, 2.0–2.5 × 0.5–0.9 mm, elliptic to broadly elliptic, concave, patent, adaxially glabrous, abaxially rusty-sericeous. <italic>Flowers</italic> 1.0–1.2 cm diam. at anthesis; floral buds 3.9–5.0 × 2.8–4.0 mm, transversally widely oblongoid to widely depressed ovoid, apex obtuse to truncate; pedicel 5.0–7.0 mm long, rusty-sericeous. <italic>Sepals</italic> 3.0–4.8 × 1.0–1.9 mm, straight, smooth, apex rounded, strongly revolute at anthesis, adaxially glabrous, abaxially densely rusty-sericeous; the anterior eglandular, the latero-anterior 1-glandular, the posterior 2-glandular, glands 1.0–1.2 × 0.5–0.6 mm, green, elliptic. <italic>Petals</italic> bright yellow, dorsally smooth in bud, persistent at anthesis; lateral petals orbicular, plane, limb 3.4–4.2 × 2.7–3.5 mm, margin denticulate, eglandular, claws 1.4–2.2 × 0.4–0.6 mm, both sides glabrous; posterior petal orbicular, erect, limb 3.1–3.5 × 3.0–3.4 mm, base truncate, margin denticulate, eglandular, claws 1.0–2.1 × 0.6–0.8 mm, both sides glabrous. <italic>Stamens</italic> 10, all fertile, filaments 2.2–3.0 × 0.2–0.8 mm, basally connate for 0.3–1.2 mm, cylindrical, thicker at base, tapering towards the apex; connective glandular, white, glabrous; thecae 0.8–1.0 × 0.35–0.40 mm, white, glabrous. <italic>Ovary</italic> 1.4–1.8 × 1.1–1.5 mm, ovoid, densely sericeous; styles 3, erect, 2.4–2.9 × 0.5–0.7 mm, cylindrical, divergent at apex, glabrous, apex rounded, anterior style slightly shorter than posterior ones; stigmas lateral, pointing towards the center of the flower. <italic>Fruits</italic> not seen. <italic>Seeds</italic> not seen.</p></tp:treatment-sec><tp:treatment-sec sec-type="Paratype" id="SECID0EWGAC"><title>Paratype.</title><p><bold>Brazil. Goiás</bold>: Cavalcante, Reserva Natural Serra do Tombador, caminho para a cachoeira da Ave Maria, ponto onde se vê a cachoeira, <named-content xmlns:xlink="http://www.w3.org/1999/xlink" content-type="dwc:verbatimCoordinates" xlink:type="simple"><named-content content-type="geo-json" specific-use="{&#34;type&#34;:&#34;Point&#34;,&#34;coordinates&#34;:[-46.879444,-13.740556]}" id="NCID0EBHAC" xlink:type="simple">13°44'26"S, 46°52'46"W</named-content></named-content>, 22 Sep 2015, fl., L. Rocha et al. 668 (HUEFS barcode HUEFS000273192!).</p></tp:treatment-sec><tp:treatment-sec sec-type="distribution" id="SECID0EGHAC"><title>Distribution, habitat, and phenology.</title><p><italic><tp:taxon-name><tp:taxon-name-part taxon-name-part-type="genus" reg="Heteropterys">Heteropterys</tp:taxon-name-part> <tp:taxon-name-part taxon-name-part-type="species" reg="rosmarinifolia">rosmarinifolia</tp:taxon-name-part></tp:taxon-name></italic> is known only from savannas grasslands within the Serra do Tombador Natural Reserve in the State of Goiás, Brazil (Fig. <xref ref-type="fig" rid="F1">1</xref>). It blooms from July to September, but fruits are unknown.</p><fig id="F1" position="float" orientation="portrait"><object-id xmlns:xlink="http://www.w3.org/1999/xlink" content-type="doi" xlink:type="simple">10.3897/phytokeys.175.62953.figure1</object-id><object-id xmlns:xlink="http://www.w3.org/1999/xlink" content-type="arpha" xlink:type="simple">BE4AE86C-7F51-5497-A6F2-157E65DF96F5</object-id><label>Figure 1.</label><caption><p><italic><tp:taxon-name><tp:taxon-name-part taxon-name-part-type="genus" reg="Heteropterys">Heteropterys</tp:taxon-name-part> <tp:taxon-name-part taxon-name-part-type="species" reg="rosmarinifolia">rosmarinifolia</tp:taxon-name-part></tp:taxon-name></italic> R.F.Almeida &amp; M.Pell. <bold>A</bold> savannah grasslands from Reserva Natural Serra do Tombador <bold>B</bold> habit <bold>C</bold> detail of the apex of the branch, showing the verticillate leaves and solitary inflorescence <bold>D</bold> cincinnus, showing the concave bracteoles and the floral bud <bold>E</bold> front view of the flower. All photos by R. Sartin, except <bold>A</bold> by H. Palo-Jr.</p></caption><graphic xmlns:xlink="http://www.w3.org/1999/xlink" xlink:href="phytokeys-175-045-g001.jpg" position="float" orientation="portrait" xlink:type="simple" id="oo_521714.jpg"><uri content-type="original_file" xlink:type="simple">https://binary.pensoft.net/fig/521714</uri></graphic></fig></tp:treatment-sec><tp:treatment-sec sec-type="conservation status" id="SECID0E6IAC"><title>Conservation status.</title><p><italic><tp:taxon-name><tp:taxon-name-part taxon-name-part-type="genus" reg="Heteropterys">Heteropterys</tp:taxon-name-part> <tp:taxon-name-part taxon-name-part-type="species" reg="rosmarinifolia">rosmarinifolia</tp:taxon-name-part></tp:taxon-name></italic> is known only from two collections, probably from the same population within the limits of the Serra do Tombador Natural Reserve in the State of Goiás, Brazil. Until additional fieldwork can be done in the savannas of northern Goiás, this species is best categorized as data deficient (<abbrev xmlns:xlink="http://www.w3.org/1999/xlink" xlink:title="data deficient" id="ABBRID0EQJAC" xlink:type="simple">DD</abbrev>).</p></tp:treatment-sec><tp:treatment-sec sec-type="etymology" id="SECID0EUJAC"><title>Etymology.</title><p>The epithet makes reference to the leaves of the new species that resemble those of the widely cultivated aromatic herb, rosemary (<italic><tp:taxon-name><tp:taxon-name-part taxon-name-part-type="genus" reg="Salvia">Salvia</tp:taxon-name-part> <tp:taxon-name-part taxon-name-part-type="species" reg="rosmarinus">rosmarinus</tp:taxon-name-part></tp:taxon-name></italic> Spenn., <tp:taxon-name><tp:taxon-name-part taxon-name-part-type="family">Lamiaceae</tp:taxon-name-part></tp:taxon-name>).</p><fig id="F2" position="float" orientation="portrait"><object-id xmlns:xlink="http://www.w3.org/1999/xlink" content-type="doi" xlink:type="simple">10.3897/phytokeys.175.62953.figure2</object-id><object-id xmlns:xlink="http://www.w3.org/1999/xlink" content-type="arpha" xlink:type="simple">A688BC47-A75D-50F8-A920-3465082C25EE</object-id><label>Figure 2.</label><caption><p>Holotype of <italic><tp:taxon-name><tp:taxon-name-part taxon-name-part-type="genus" reg="Heteropterys">Heteropterys</tp:taxon-name-part> <tp:taxon-name-part taxon-name-part-type="species" reg="rosmarinifolia">rosmarinifolia</tp:taxon-name-part></tp:taxon-name></italic> R.F.Almeida &amp; M.Pell. (R. Sartin et al. 576, UFRN barcode 00024927).</p></caption><graphic xmlns:xlink="http://www.w3.org/1999/xlink" xlink:href="phytokeys-175-045-g002.jpg" position="float" orientation="portrait" xlink:type="simple" id="oo_521715.jpg"><uri content-type="original_file" xlink:type="simple">https://binary.pensoft.net/fig/521715</uri></graphic></fig></tp:treatment-sec><tp:treatment-sec sec-type="notes" id="SECID0ECLAC"><title>Notes.</title><p><italic><tp:taxon-name><tp:taxon-name-part taxon-name-part-type="genus" reg="Heteropterys">Heteropterys</tp:taxon-name-part> <tp:taxon-name-part taxon-name-part-type="species" reg="rosmarinifolia">rosmarinifolia</tp:taxon-name-part></tp:taxon-name></italic> is easily distinguished from the remaining species of the Parabanisteria group by the vegetative characters presented in the abovementioned diagnosis. It is most similar to <italic><tp:taxon-name><tp:taxon-name-part taxon-name-part-type="genus" reg="Heteropterys">H.</tp:taxon-name-part> <tp:taxon-name-part taxon-name-part-type="species" reg="pannosa">pannosa</tp:taxon-name-part></tp:taxon-name></italic> Griseb. due to its small stature, delicate branches, and narrow leaf-blades. However, it can be differentiated by its stems distally unbranched (vs. branched in the upper half in <italic><tp:taxon-name><tp:taxon-name-part taxon-name-part-type="genus" reg="Heteropterys">H.</tp:taxon-name-part> <tp:taxon-name-part taxon-name-part-type="species" reg="pannosa">pannosa</tp:taxon-name-part></tp:taxon-name></italic>), leaf-blades linear to very narrowly oblong, strongly conduplicate, ascending to upright, and abaxially rusty-sericeous (vs. narrowly elliptic, conduplicate, patent, and abaxially greyish-lanate-tomentose), leaves associated with the inflorescence verticillate (vs. opposite to ternate), cincinni verticillate (vs. subopposite to opposite), and anthers glabrous with connectives white (vs. pubescent and brown).</p><fig id="F3" position="float" orientation="portrait"><object-id xmlns:xlink="http://www.w3.org/1999/xlink" content-type="doi" xlink:type="simple">10.3897/phytokeys.175.62953.figure3</object-id><object-id xmlns:xlink="http://www.w3.org/1999/xlink" content-type="arpha" xlink:type="simple">67CFD65D-40CE-59CD-8DFD-848D4F685B25</object-id><label>Figure 3.</label><caption><p><italic><tp:taxon-name><tp:taxon-name-part taxon-name-part-type="genus" reg="Heteropterys">Heteropterys</tp:taxon-name-part></tp:taxon-name></italic> from the Parabanisteria group from the State of Goiás, Brazil <bold>A</bold><italic><tp:taxon-name><tp:taxon-name-part taxon-name-part-type="genus" reg="Heteropterys">H.</tp:taxon-name-part> <tp:taxon-name-part taxon-name-part-type="species" reg="byrsonimifolia">byrsonimifolia</tp:taxon-name-part></tp:taxon-name></italic><bold>B</bold><italic><tp:taxon-name><tp:taxon-name-part taxon-name-part-type="genus" reg="Heteropterys">H.</tp:taxon-name-part> <tp:taxon-name-part taxon-name-part-type="species" reg="coriacea">coriacea</tp:taxon-name-part></tp:taxon-name></italic><bold>C</bold><italic><tp:taxon-name><tp:taxon-name-part taxon-name-part-type="genus" reg="Heteropterys">H.</tp:taxon-name-part> <tp:taxon-name-part taxon-name-part-type="species" reg="eglandulosa">eglandulosa</tp:taxon-name-part></tp:taxon-name></italic><bold>D</bold><italic><tp:taxon-name><tp:taxon-name-part taxon-name-part-type="genus" reg="Heteropterys">H.</tp:taxon-name-part> <tp:taxon-name-part taxon-name-part-type="species" reg="escalloniifolia">escalloniifolia</tp:taxon-name-part></tp:taxon-name></italic><bold>E</bold><italic><tp:taxon-name><tp:taxon-name-part taxon-name-part-type="genus" reg="Heteropterys">H.</tp:taxon-name-part> <tp:taxon-name-part taxon-name-part-type="species" reg="nervosa">nervosa</tp:taxon-name-part></tp:taxon-name></italic><bold>F</bold><italic><tp:taxon-name><tp:taxon-name-part taxon-name-part-type="genus" reg="Heteropterys">H.</tp:taxon-name-part> <tp:taxon-name-part taxon-name-part-type="species" reg="pannosa">pannosa</tp:taxon-name-part></tp:taxon-name></italic><bold>G</bold><italic><tp:taxon-name><tp:taxon-name-part taxon-name-part-type="genus" reg="Heteropterys">H.</tp:taxon-name-part> <tp:taxon-name-part taxon-name-part-type="species" reg="procoriacea">procoriacea</tp:taxon-name-part></tp:taxon-name></italic><bold>H</bold><italic><tp:taxon-name><tp:taxon-name-part taxon-name-part-type="genus" reg="Heteropterys">H.</tp:taxon-name-part> <tp:taxon-name-part taxon-name-part-type="species" reg="rosmarinifolia">rosmarinifolia</tp:taxon-name-part></tp:taxon-name></italic>. <bold>A</bold> by L.C. Marinho <bold>B, G</bold> by I. Morais <bold>C, H</bold> by R. Sartin <bold>D, E</bold> by R.F. Almeida <bold>F</bold> by R. Ripley.</p></caption><graphic xmlns:xlink="http://www.w3.org/1999/xlink" xlink:href="phytokeys-175-045-g003.jpg" position="float" orientation="portrait" xlink:type="simple" id="oo_521716.jpg"><uri content-type="original_file" xlink:type="simple">https://binary.pensoft.net/fig/521716</uri></graphic></fig><p>Despite fruits still being unknown for <italic><tp:taxon-name><tp:taxon-name-part taxon-name-part-type="genus" reg="Heteropterys">H.</tp:taxon-name-part> <tp:taxon-name-part taxon-name-part-type="species" reg="rosmarinifolia">rosmarinifolia</tp:taxon-name-part></tp:taxon-name></italic>, they most likely are similar to the ones of <italic><tp:taxon-name><tp:taxon-name-part taxon-name-part-type="genus" reg="Heteropterys">H.</tp:taxon-name-part> <tp:taxon-name-part taxon-name-part-type="species" reg="pannosa">pannosa</tp:taxon-name-part></tp:taxon-name></italic>, with the dorsal wing reduced to a crest, and nuts lacking lateral winglets (i.e., wingless nut). Alternatively, most species of the Parabanisteria group present a developed dorsal wing (<xref ref-type="bibr" rid="B2">Almeida et al. 2021</xref>). Floral and fruit characters are highly conserved in the Parabanisteria group and have been traditionally considered of little taxonomic relevance (<xref ref-type="bibr" rid="B9">Niedenzu 1928</xref>). Consequently, this group’s taxonomy currently heavily relies on vegetative characters related to life form, branch, and leaf morphology, rendering it the most taxonomic convoluted in <italic><tp:taxon-name><tp:taxon-name-part taxon-name-part-type="genus" reg="Heteropterys">Heteropterys</tp:taxon-name-part></tp:taxon-name></italic> (<xref ref-type="bibr" rid="B9">Niedenzu 1928</xref>; Almeida pers. observ.). Further studies are still necessary to properly explore the relevance of floral and fruit characters in this group and review species boundaries. For the time being, we provide below an identification key for the species of <italic><tp:taxon-name><tp:taxon-name-part taxon-name-part-type="genus" reg="Heteropterys">Heteropterys</tp:taxon-name-part></tp:taxon-name></italic> from the Parabanisteria group from the State of Goiás, Brazil.</p></tp:treatment-sec><ref-list><ref id="B2"><mixed-citation xmlns:xlink="http://www.w3.org/1999/xlink" xlink:type="simple"><person-group><name name-style="western"><surname>Almeida</surname><given-names>RF</given-names></name><name name-style="western"><surname>Francener</surname><given-names>A</given-names></name><name name-style="western"><surname>Pessoa</surname><given-names>CS</given-names></name><name name-style="western"><surname>Sebastiani</surname><given-names>R</given-names></name><name name-style="western"><surname>Amorim</surname><given-names>AMA</given-names></name><name name-style="western"><surname>Mamede</surname><given-names>MCH</given-names></name></person-group> (<year>2021</year>) <tp:taxon-name><tp:taxon-name-part taxon-name-part-type="family">Malpighiaceae</tp:taxon-name-part></tp:taxon-name> monograph in Flora do Brasil 2020. <ext-link xlink:type="simple" ext-link-type="uri" xlink:href="http://floradobrasil.jbrj.gov.br/">http://floradobrasil.jbrj.gov.br/</ext-link> [Accessed 7 Jan 2021]</mixed-citation></ref><ref id="B9"><mixed-citation xmlns:xlink="http://www.w3.org/1999/xlink" xlink:type="simple"><person-group><name name-style="western"><surname>Niedenzu</surname><given-names>F</given-names></name></person-group> (<year>1928</year>) <article-title><italic><tp:taxon-name><tp:taxon-name-part taxon-name-part-type="genus">Heteropterys</tp:taxon-name-part></tp:taxon-name></italic>.</article-title> In: <person-group><name name-style="western"><surname>Engler</surname><given-names>A</given-names></name></person-group> (<role>Ed.</role>) <issue-title>Das Pflanzenreich, IV, 141, Part 2 (Heft 93).</issue-title><source>W. Engelmann, Leipzig</source>, <fpage>290</fpage>–<lpage>385</lpage>.</mixed-citation></ref></ref-list></tp:taxon-treatment>
